# Supplementary material for: High prevalence of hypohydration in occupations with heat stress—Perspectives for performance in combined cognitive and motor tasks
Source: PLoS One. 2018 Oct 24;13(10):e0205321. doi: 10.1371/journal.pone.0205321 (PMC6200230; doi:10.1371/journal.pone.0205321)
Supplement: S1 Data — (XLS) [file pone.0205321.s001.xls]

## Sheet: Sheet1
Subject	TRIAL	VMT	MATH_PINCH	MATH_TYPE	ERRORS	TARGET_PINCH	Tcore	Body weight	USG	HR	TC	TS	RPE
FP1	DEH_BASELINE	84.9089	95.8495	99.0154	3	97.0826	37.3	79	1.003	88	0.5	1	7
FP1	DEH_MOD	73.1869	91.9318	97.235	5	94.2569	38.5	77.5		130	2	3	15
FP1	DEH_HYPER	63.3734	84.7457	93.7489	4	93.9103	39.3	77.3	1.019	149	3	3	19
FP2	DEH_BASELINE	81.483	91.6295	98.5972	3	97.8414	37.3	81.5	1.015	79	1	1	8
FP2	DEH_MOD	78.3902	84.5587	98.4848	2	97.65	38.3	79.9		113	2	2	11
FP2	DEH_HYPER	68.5669	83.6631	95.5696	8	96.1045	39.1	79.8	1.026	142	3	3	17
FP3	DEH_BASELINE	77.2688	96.4683	99.4444	1	97.2365	37.3	110.5	1.02	90	0	1	6
FP3	DEH_MOD	75.7839	94.3427	98.9106	3	94.0256	38.6	108.6		116	1	2	9
FP3	DEH_HYPER	66.7839	85.3145	95.7385	5	88.562	39.2	108.4	1.027	148	3	3	15
FP4	DEH_BASELINE	77.39	93.4301	95.2738	6	98.5569	36.9	76.7	1.004	71	1	1	8
FP4	DEH_MOD	66.3828	92.5883	93.0588	11	94.7656	38.1	75.3		121	1.5	2	9
FP4	DEH_HYPER	52.508	87.6926	85.3085	12	90.6695	39	75.2	1.018	155	3	3	18
FP5	DEH_BASELINE	75.5052	95.6753	99.4156	2	98.1031	37.2	84.4	1.007	78	0	1	6
FP5	DEH_MOD	76.5365	96.1613	98.3786	2	97.6887	38.3	82.6		113	1	3	11
FP5	DEH_HYPER	73.9193	90.7224	93.9238	8	94.4357	38.9	82.6	1.012	128	2.5	3	16
FP6	DEH_BASELINE	77.9245	92.3865	97.4021	6	97.117	37.7	75.4	1.005	72	0	2	6
FP6	DEH_MOD	78.8906	94.6176	93.03	7	96.1077	38.9	74		114	1	2	10
FP6	DEH_HYPER	71.838	90.8494	96.3913	5	95.5258	39.9	74	1.019	140	3	3	18
FP7	DEH_BASELINE	73.9635	87.8629	98.913	1	97.1997	37.7	85.1	1.02	100	0.5	2	8
FP7	DEH_MOD	76.1302	85.6645	99.5787	3	97.6735	38.7	83.35		129	2	3	10
FP7	DEH_HYPER	70.0703	89.2795	98.6807	2	96.099	39	83.2	1.028	139	3	3	18
FP8	DEH_BASELINE	72.7969	73.9573	97.9102	4	96.9861	37.4	87.8	1.004	75	0	1	6
FP8	DEH_MOD	72.2432	78.9295	98.601	5	95.9152	38.6	86.1		102	1	2	10
FP8	DEH_HYPER	52.7741	52.4611	95.2498	8	92.1795	39.1	85.7	1.012	130	3	3	17
FP1	EUH_BASELINE	83.8307	94.0632	98.5464	3	96.5173	37.4	80.1	1.008	88	0.5	1	7
FP1	EUH_MOD	84.276	97.6202	97.7814	3	96.9557	38.6	80.4		116	1	2	13
FP1	EUH_HYPER	77.9927	93.9272	99.697	1	97.8732	39.6	80.2	1.008	126	3	3	18
FP2	EUH_BASELINE	79.0316	89.3841	98.4138	3	97.6767	37.3	81.8	1.011	89	0.5	1	8
FP2	EUH_MOD	80.6488	95.7325	99.5798	1	97.9842	38.7	82.1		133	2	2	13
FP2	EUH_HYPER	73.4077	86.5032	97.0899	1	95.5779	39.3	82	1.022	142	3	3	18
FP3	EUH_BASELINE	78.8047	91.7084	97.6968	4	97.3594	37.5	110.7	1.003	90	1	1	11
FP3	EUH_MOD	73.9804	94.3941	98.4573	2	95.3537	38.4	111		118	2	2	11
FP3	EUH_HYPER	70.6784	93.4241	96.4921	3	95.0137	39	110.6	1.007	125	3	3	17
FP4	EUH_BASELINE	76.8356	94.7042	94.794	6	98.5683	37.3	76.5	1.006	98	0.5	2	8
FP4	EUH_MOD	79.4137	91.032	98.1916	6	98.1567	38.2	77		141	1	3	10
FP4	EUH_HYPER	73.4878	93.0105	93.4077	6	97.3796	39.2	77.5		150	2	3	18
FP5	EUH_BASELINE	75.2618	89.5208	98.2072	3	97.6456	37.3	84.8	1.015	66	0	1	7
FP5	EUH_MOD	77.563	90.2175	98.8913	2	97.6561	38.3	85.1		115	1.5	3	15
FP5	EUH_HYPER	72.1701	92.7654	97.4514	4	96.3767	38.7	84.7	1.02	120	3	3	17
FP6	EUH_BASELINE	75.4635	90.0988	96.7226	5	97.3626	37.7	75.7	1.008	73	0	1	7
FP6	EUH_MOD	74.4609	89.7603	97.2322	5	95.6045	38.7	75.8		94	1	2	11
FP6	EUH_HYPER	65.6757	85.6527	96.3777	5	95.9299	39.9	76.9	1.019	120	2	3	17
FP7	EUH_BASELINE	74.7969	83.5156	100	0	98.2938	37.8	84.5	1.02	85	0.5	2	8
FP7	EUH_MOD	72.8906	88.7115	98.9362	1	95.2694	38.7	84.8		143	2	3	13
FP7	EUH_HYPER	70.812	84.9524	99.0799	2	96.8256	39.4	84.5	1.024	139	3	3	18
FP8	EUH_BASELINE	72.7955	73.9573	98.7659	4	97.6668	37.2	90	1.007	65	0	1	6
FP8	EUH_MOD	70.4354	80.6108	97.0501	4	98.2128	38.4	89.5		121	2	2	10
FP8	EUH_HYPER	49.072	65.8139	90.1654	8	86.4628	39.3	89.1	1.012	129	2.5	3	17
